# Supplementary material for: Drosophila melanogaster Systemic Infection Model to Study Altered Virulence during Polymicrobial Infection by Aeromonas
Source: Pathogens. 2023 Mar 2;12(3):405. doi: 10.3390/pathogens12030405 (PMC10055632; doi:10.3390/pathogens12030405)
Supplement: Supplementary file 1 [file pathogens-12-00405-s001.zip]

Archive with 1 entries (1 files):
- pathogens-2123419-supplementary.pdf
